# Supplementary material for: Etiology of ‘Sinus Headache’—Moving the Focus from Rhinology to Neurology. A Systematic Review
Source: Brain Sci. 2021 Jan 9;11(1):79. doi: 10.3390/brainsci11010079 (PMC7827425; doi:10.3390/brainsci11010079)
Supplement: Supplementary file 1 [file brainsci-11-00079-s001.zip]

Archive with 2 entries (2 files):
- brainsci-1048792-supplement 1-grading table.pdf
- brainsci-1048792-supplement 2-references.pdf
